# Supplementary material for: Microglial-associated responses to comorbid amyloid pathology and hyperhomocysteinemia in an aged knock-in mouse model of Alzheimer’s disease
Source: J Neuroinflammation. 2020 Sep 17;17:274. doi: 10.1186/s12974-020-01938-7 (PMC7499995; doi:10.1186/s12974-020-01938-7)
Supplement: Supplementary file 3 — Additional file 3:. Full gene expression raw dataset. [file 12974_2020_1938_MOESM3_ESM.xlsx]

## Sheet: CT values
ID	12	13	14	24	25	43	44	45	7	8	9	11	33	34	37	41	22	26	27	28	29	30	47	48	2	3	4	5	6	38	39	40
Geno	WT	WT	WT	WT	WT	WT	WT	WT	KI	KI	KI	KI	KI	KI	KI	KI	WT	WT	WT	WT	WT	WT	WT	WT	KI	KI	KI	KI	KI	KI	KI	KI
Diet	Ctrl	Ctrl	Ctrl	Ctrl	Ctrl	Ctrl	Ctrl	Ctrl	Ctrl	Ctrl	Ctrl	Ctrl	Ctrl	Ctrl	Ctrl	Ctrl	HHcy	HHcy	HHcy	HHcy	HHcy	HHcy	HHcy	HHcy	HHcy	HHcy	HHcy	HHcy	HHcy	HHcy	HHcy	HHcy
18S-Hs99999901_s1	6.60545	6.62477	6.66243	6.6105	5.67302	6.20022	6.24219	6.66694	6.40357	6.54503	6.75729	6.34907	5.74819	5.72113	6.50302	6.71119	6.3665	6.8083	6.3278	6.28449	6.68925	5.34172	6.21021	6.51805	6.35746	6.35421	6.79262	6.5164	6.8173	6.08028	6.88681	6.57893
Apoe	18.1194	17.8922	18.0125	18.1524	17.8708	18.2175	18.1932	18.4463	17.7868	18.0247	18.2173	17.9491	18.0865	18.1369	17.9676	18.0439	17.8314	18.5653	18.1633	18.2362	18.3733	18.2782	17.9695	18.2066	17.8925	17.7261	18.1097	17.5749	17.8236	17.9594	18.233	18.3615
B2m	22.6893	22.9306	22.8705	22.8846	21.9722	22.4527	22.3957	22.5895	21.0052	21.8832	22.077	23.3045	22.8248	22.5049	22.4269	22.1334	22.945	21.8948	22.0552	22.1469	21.9698	21.9045	22.8159	23.0175	22.5797	22.4174	21.8718	21.8305	22.1009	22.4023	21.8424	22.6872
C1qa	24.0613	23.9915	23.977	24.1063	23.7468	23.533	23.6626	23.5446	23.088	22.9722	23.5171	24.0922	24.0217	23.9258	23.5552	23.6387	23.9307	23.5694	23.7295	23.479	23.6348	23.6326	23.1933	23.6295	23.5375	23.3951	23.2166	22.6894	23.0201	23.2467	23.5349	23.9464
C1qb	24.5178	24.4012	24.5336	24.711	24.37	23.8551	23.8634	24.1228	24.1495	23.9996	24.5761	24.5987	24.6603	24.5708	24.2335	25.0226	24.5407	24.0362	24.3354	24.1039	23.9665	22.9245	24.1219	24.5243	24.066	23.9694	24.3091	24.0492	24.1062	23.8948	24.6615	24.401
C1qc	25.0519	25.3574	25.2601	25.8524	25.9093	26.217	25.8083	26.2672	25.3319	25.3655	25.9868	25.4662	26.3671	26.4047	26.2943	26.67	25.4373	25.8839	25.8166	25.2824	25.6822	25.3584	25.8151	26.3161	24.8792	24.9532	25.39	24.9547	25.553	25.9969	25.9348	26.1052
Ccl2	34.0115	33.0292	32.5275	32.2674	32.5025	32.7146	32.2313	34.1292	32.3214	32.7897	33.0167	33.7185	31.8541	32.442	33.4263	32.8386	32.8108	31.6955	32.1244	32.4949	32.2285	32.0642	31.8225	33.6678	33.1935	31.7002	32.7932	32.2821	32.6823	32.8282	32.1928	33.0009
Ccrl2	29.3529	29.0848	29.2773	28.9712	28.9837	29.4526	29.7223	29.3191	28.3089	29.0868	29.3768	29.9562	29.0375	28.8438	29.1665	29.1682	29.5139	29.3472	28.8444	29.4293	28.8852	29.2707	28.8967	29.35	29.3521	28.3762	28.3277	28.5509	29.0555	29.1651	29.1431	29.6565
Cd74	28.5983	29.0558	28.8951	27.865	28.5607	28.6343	28.9053	29.1079	27.1383	27.2539	27.6478	28.6823	28.5293	29.7042	29.2831	28.3893	28.4702	28.7072	28.9217	28.145	28.7272	29.4051	28.2347	29.4774	27.4902	26.4327	27.7799	27.1601	27.8936	28.2256	29.0112	28.291
Chil3	31.7467	32.8099	31.9049	34.9549	34.4208	31.9631	31.7164	32.8833	30.124	34.0634	32.9482	32.2349	33.9901	35.5062	35.5597	34.2973	31.0214	33.8556	35.2039	34.946	33.4901		33.5533	29.9828	32.4631	33.0041	31.6684	33.8025	35.5325	35.5749		31.7251
Csf1	25.7861	25.8183	25.9776	25.8895	25.9548	26.2081	25.8146	26.0558	25.1132	25.6995	26.208	26.802	25.8264	26.376	25.9138	26.2354	25.7983	25.6498	26.2121	25.2645	24.8022	24.9997	25.5529	25.9853	25.7593	25.8386	25.554	25.8131	26.1978	26.4019	25.8905	26.46
Csf1r	24.2792	24.3845	24.6325	24.5434	24.212	24.549	24.1553	24.2335	24.1097	24.7037	24.9662	25.1749	24.8381	24.6693	24.7625	24.8513	24.3952	24.5571	24.1931	24.4315	24.7593	24.4199	24.1163	24.3047	24.3981	24.1337	24.6848	24.5218	24.9444	24.2951	24.904	24.6999
Cst3	18.7406	18.3919	18.6229	18.6054	18.9685	19.0175	18.6425	18.8838	17.6428	18.0338	18.245	18.517	18.9258	18.805	18.6979	18.1242	18.3271	18.5077	19.2059	18.9609	18.9646	18.8884	18.7767	18.972	18.1069	18.3345	18.3883	17.6995	17.7818	18.5752	18.4494	19.1688
Cst7	33.6482	32.3517	33.615	32.9589	32.7842	32.3249	32.1192	33.1932	28.4595	28.7556	28.6466	29.3082	31.2547	30.8892	30.9628	28.2248	33.0173	31.3368	31.3909	31.1736	31.6924	30.9433	32.6846	33.2437	28.5159	28.9732	28.4325	28.4219	28.7336	28.8431	28.4037	28.9951
Ctsz	25.7681	25.8777	25.9832	26.017	26.0278	26.0097	25.8351	25.9898	25.6497	25.6365	26.0977	26.2305	26.3035	26.4538	26.257	26.0502	25.7953	26.1494	25.6717	25.5777	25.9253	25.958	25.7683	25.9812	25.6732	25.6157	25.4491	25.9194	26.2502	25.7486	26.2247	26.0739
Ctsb	20.9003	21.2257	21.0864	21.0794	20.6142	21.4065	21.0469	21.1546	20.6988	20.7028	21.0809	21.5403	20.5212	20.6902	21.0724	21.0394	20.907	20.998	21.0069	19.9786	21.4124	20.4495	20.9425	21.3487	21.1287	20.8447	20.9486	20.9032	21.1901	21.0176	21.0466	21.6553
Ctsd	22.614	22.5376	22.6161	22.6202	21.8779	22.7465	22.6464	22.5837	21.8878	21.89	22.5396	23.091	22.292	22.2907	22.414	22.1807	22.3144	22.5953	22.0866	21.5917	21.5709	22.4532	22.109	22.66	22.4059	22.3015	22.0906	21.9922	22.4756	22.577	22.1099	22.7749
Ctsl	22.9394	22.9538	22.9756	22.9013	22.7255	22.8093	22.7399	22.9055	22.4342	22.6703	23.0579	23.3675	22.9615	23.0621	22.6602	22.9527	22.7746	22.568	22.2864	22.8538	23.0161	22.3954	22.662	22.9533	22.8	22.7837	22.8013	22.7806	23.0249	22.8117	23.0114	23.1233
Ctss	24.4136	24.5286	24.3029	24.7099	22.5819	24.2934	23.9736	23.7923	23.9973	24.3934	24.0564	25.0854	24.9534	23.7165	24.61	24.484	24.5601	22.7496	23.7601	23.4207	24.9455	23.4867	23.4524	24.2348	24.5923	24.5957	24.6415	24.6007	24.3408	24.5811	24.8438	24.4386
Axl	24.2354	23.994	24.0153	24.2125	23.219	23.9662	23.805	23.7376	23.5146	23.7835	24.0294	24.2813	23.821	23.777	23.8659	24.0798	24.1262	24.1179	23.9793	23.6568	23.1839	23.38	23.7444	24.2657	24.3261	23.8951	24.0491	23.8387	24.1164	23.7131	24.2008	24.3164
Cx3cr1	25.753	25.691	25.5949	25.5564	24.7426	25.7531	25.8023	25.8517	24.9791	25.4962	25.813	26.0051	25.4103	25.6798	25.6821	25.8689	25.3397	26.2382	25.8008	26.0259	25.4206	25.8828	25.4816	25.9089	25.3815	25.1782	25.6434	25.2455	25.7058	25.6517	25.8704	25.9851
Cyba	25.7537	25.1718	25.7733	25.7481	25.6471	25.8819	25.6784	25.8462	24.7591	24.9436	25.1358	25.9908	25.7172	25.9927	26.0462	24.8584	25.6833	25.6957	25.7805	25.8628	25.9812	25.218	25.5988	26.2101	25.5047	25.3248	25.1642	24.7723	25.0037	25.5752	25.1883	25.4989
Eef1a1	19.5535	19.4025	19.193	19.2768	19.4202	19.2019	19.3826	19.3923	19.1786	19.2787	19.371	19.3893	19.7353	19.4378	19.4751	19.4774	19.0104	19.1801	19.6633	19.501	19.855	18.9789	19.1421	19.5891	19.1296	19.1788	19.5262	19.0523	19.1767	19.2282	19.7066	19.6671
Egr1	23.9221	24.3939	24.3537	25.3823	25.4899	24.2369	22.9123	22.6707	22.8063	24.3743	25.2446	26.0158	22.8474	23.234	22.7216	23.527	24.5377	23.5562	24.4868	24.4231	23.9448	24.7072	23.3382	22.9147	23.1593	22.8792	22.8874	23.5293	23.9999	23.4435	23.5356	23.8833
F11r	26.7394	26.6646	26.655	27.0152	27.3582	27.299	27.0182	27.0129	26.6306	27.1182	27.1014	27.685	26.8349	26.9436	27.1907	27.4549	26.8751	26.3492	27.1283	25.891	25.2771	26.3678	26.8062	27.3262	26.7062	27.0252	27.0559	26.465	26.9571	26.9475	27.4939	27.5714
Fcrls	25.4855	25.4771	25.5611	25.5216	25.6225	25.5305	25.4759	24.7864	23.9336	24.1574	24.5444	24.7902	24.899	25.1023	24.2246	24.4094	25.3073	25.1731	24.6319	24.8665	24.7705	25.5112	25.2925	25.7315	24.2561	24.0062	24.3449	24.3077	25.0282	24.2902	24.8068	24.4478
Fth1	19.6954	19.9459	19.4432	19.7009	19.9176	19.9661	19.628	19.3074	19.5479	19.5027	19.6361	20.0268	19.7107	19.5776	19.8526	19.5664	19.6569	19.4911	19.6526	19.6554	20.1607	19.1437	19.633	20.0084	19.7422	19.7487	19.7526	19.4514	20.0461	19.6233	19.5919	20.2537
Ftl1	20.0683	20.0849	19.9724	19.8803	20.0471	20.0354	19.9586	19.9323	19.7247	19.7882	19.9699	20.0778	20.2087	20.206	20.1724	19.8835	19.8969	19.976	19.9917	19.9533	20.0102	19.8808	19.6967	20.0232	19.8446	20.0517	19.9099	19.7685	19.9192	19.9864	20.1258	20.2247
Golm1	24.5823	24.7438	24.5707	24.1172	24.397	24.6723	24.4366	24.6336	27.2564	27.4858	28.0528	28.6428	27.118	28.118	27.9468	28.1346	24.4867	24.8358	24.2207	24.6216	24.2847	24.1826	24.1428	24.9665	28.4412	28.0644	27.7545	27.639	27.9147	28.0101	27.943	27.998
Gpr34	27.9223	28.1176	28.0431	28.2198	28.0508	28.08	28.1683	28.1143	27.4354	27.5705	27.5722	28.0316	27.9345	28.1796	27.9773	27.7905	28.0094	27.8063	27.7399	27.9134	28.2363	27.9575	28.1707	28.1771	27.6024	27.5767	27.6747	27.4179	27.7376	27.7709	28.0648	27.9419
Hexb	25.0522	24.8765	25.082	25.1486	24.8469	24.9167	24.9597	24.7264	23.9167	23.9298	24.5975	25.3344	24.8083	25.2999	24.9877	24.5851	24.7609	25.2706	24.3141	23.8398	24.8108	24.4666	24.7593	24.9635	24.8611	24.8523	24.6798	24.467	24.397	24.7765	24.7497	24.9287
Hif1a	23.1548	23.2098	23.2282	23.1311	22.6447	23.5857	23.386	23.324	22.6085	22.9846	23.4994	24.06	23.2456	23.5054	23.3959	23.5547	23.0348	23.2733	23.2085	23.0516	22.7429	22.9783	23.4035	23.614	23.3786	23.2188	23.2196	23.237	23.4932	23.7249	23.6188	23.8108
Kctd12	24.3172	24.4089	24.3262	24.1794	23.9576	24.2398	24.1861	23.7679	23.6764	24.088	24.72	25.2123	24.046	24.6801	24.1392	24.6288	23.9866	24.0922	23.8339	24.2046	23.5194	24.0724	23.8823	24.2724	24.2051	23.9066	23.9855	24.0594	24.5874	24.1977	24.7989	24.5846
Lag3	28.6242	28.9154	28.9096	28.3497	27.9957	28.4817	27.6535	28.2829	27.0297	27.6844	27.8957	28.4016	28.492	28.3285	27.7365	28.0278	28.6847	27.5368	28.0865	28.0176	28.5163	27.6906	28.2266	27.9765	27.1678	27.4613	27.6517	27.2816	27.8863	27.4646	27.6625	27.2696
Lyz2	26.5618	26.4635	26.3419	26.529	25.8452	25.5481	26.125	26.3176	25.9602	25.992	26.0095	26.0836	26.6843	27.2321	26.9573	26.1736	26.4294	26.2443	26.4835	25.3411	26.157	26.7504	26.2433	26.3305	25.4835	24.6516	25.4241	24.9486	25.6516	25.5147	26.2687	25.577
Mafb	25.8517	26.438	26.2471	25.7955	26.373	26.4675	25.9528	26.2417	25.9204	26.5341	26.9091	27.2304	26.1411	26.6693	26.3947	26.6262	25.9625	26.6799	26.3149	26.5134	26.5088	26.1444	25.8579	26.3148	26.2815	26.0087	26.3584	26.3185	26.9872	26.9258	26.3396	26.6644
Olfml3	26.3569	26.2863	26.2361	26.2738	26.4454	26.0337	26.2217	26.308	25.7573	25.8082	26.1752	26.5055	26.5388	26.9302	26.4764	26.1349	26.1725	26.5766	26.1174	26.1122	26.2483	26.2851	26.258	26.6576	25.6619	25.7863	25.9524	25.9444	26.1535	25.9744	26.3634	26.428
P2ry13	29.3836	29.8422	29.2379	29.7437	28.7626	29.5255	29.5732	29.3151	28.2975	29.1993	29.4253	29.8261	28.5771	29.6562	29.5899	29.3458	29.2375	29.8121	29.2989	28.7813	30.014	29.0805	29.4916	30.1816	29.7024	29.1858	29.2355	28.9496	29.2336	29.257	29.5579	29.6924
Pde3b	26.9733	26.9251	27.1551	27.153	27.4916	27.3536	27.3021	27.5115	26.7306	27.1101	27.9761	27.2781	27.027	27.6495	27.6397	28.0227	26.7494	28.1501	27.593	27.0239	27.6417	26.5255	27.3424	27.5955	27.1782	26.8104	27.0474	27.4126	27.2437	27.9407	27.8341	27.9734
Plxdc2	25.2756	25.0542	25.1614	25.0383	25.0934	25.4449	25.164	25.03	24.8667	25.3305	25.8731	25.8418	25.0709	25.1975	25.2861	25.8826	24.8802	25.1302	24.5266	25.3019	24.8912	24.2457	24.8434	25.6318	25.0496	24.9632	25.232	25.6003	25.9093	25.6374	25.8346	25.7219
Sall1	27.423	27.4456	27.589	27.4963	27.6615	27.6116	27.489	27.4706	26.9814	27.3858	27.9702	28.1798	27.6792	27.9054	27.8195	28.0045	27.3537	27.7221	27.4544	27.5129	26.5257	27.3583	27.3153	27.8124	27.1465	27.0269	27.2792	27.216	27.7036	27.5307	27.9531	27.7596
Slc11a1	28.5778	28.617	28.7879	28.6866	28.1851	28.5156	28.6259	28.6149	28.0967	28.408	28.3509	29.0865	29.2474	29.3876	29.2972	28.325	28.1813	28.5585	28.532	27.8665	28.4393	28.2076	28.8418	29.0063	28.2505	28.0852	28.1863	28.3342	28.5101	29.0757	28.6392	29.1345
Slco2b1	26.0228	26.0374	26.1515	26.2723	26.0633	26.3163	25.9682	26.1684	25.5271	25.7977	26.3203	26.6954	26.1561	26.2165	26.2564	26.2889	25.8904	26.495	26.5458	26.3083	26.1129	26.3217	26.1747	26.4598	25.9245	25.593	25.9946	25.9919	26.444	26.4504	26.4911	26.6971
Spp1	28.4479	28.3406	28.4292	28.5794	27.8275	27.6018	28.741	28.3228	27.6442	27.4329	28.2513	28.1678	28.2633	28.091	28.8049	28.1456	28.1821	28.1625	27.7764	27.5755	26.4317	28.7064	28.242	28.6807	27.3875	27.3801	27.5017	27.6048	27.7002	28.1343	28.0786	28.4022
Tgfbr1	26.6577	26.7072	26.8705	26.7798	25.9733	26.6288	26.6884	26.7101	26.2262	26.3514	26.6657	27.0348	26.6008	26.8059	26.5249	27.0469	26.7841	26.3507	26.9288	26.7324	26.972	27.1379	26.2144	26.6603	26.2262	26.1381	26.4307	26.0173	26.5128	26.7374	26.9516	26.7533
Tpt1	21.4383	21.425	21.4986	21.5048	21.1358	21.3475	21.2649	21.4805	20.958	21.0993	21.4145	21.4193	20.9704	20.7948	21.3358	21.4689	21.2578	20.725	20.0996	20.3807	20.5415	20.5783	21.2868	21.6223	21.2806	21.2532	21.3341	21.0404	21.0978	21.1619	21.5451	22.0335
Tyrobp	23.701	23.9857	23.8397	23.9902	23.6858	23.7109	23.971	23.796	22.931	23.0442	23.1002	23.4826	23.9908	24.0005	23.89	22.9754	23.6671	23.5607	23.6302	23.5422	24.0613	23.3722	23.5691	24.0357	23.0793	23.0191	23.2454	22.809	22.8163	23.1789	23.1957	23.6517
Mertk	24.605	24.956	24.7185	24.3407	24.4472	24.2182	24.2553	24.5018	24.2978	24.3911	25.1269	24.9861	24.7968	24.5627	24.4518	24.9224	24.518	24.5759	24.8697	24.1865	24.9682	24.5996	24.1715	24.5025	25.0056	24.7104	24.3593	24.6031	24.8537	24.7783	25.0437	25.1833
Hprt	20.9609	20.8904	20.991	20.3784	20.4583	21.2081	20.7358	20.7284	21.5751	21.0251	21.3284	20.541	21.296	21.4522	20.4525	21.2291	21.0572	20.551	20.8712	20.5825	20.8599	20.5121	21.6888	21.9627	21.0839	20.8276	21.1225	21.6816	22.059	20.5217	20.7805	21.447
Clec7a	33.1717	32.3007	32.9716	32.3538	31.4208	32.2414	31.4919	31.852	31.4575	31.841	32.1945	32.3385	32.9079	33.1318	33.5822	31.369	32.6103	31.1192	31.3351	30.3645	31.2765	31.9028	32.2252	30.7642	31.3664	30.1924	31.4291	30.6672	31.4588	30.6538	31.239	32.7659
P2ry12	23.7495	23.596	23.6784	24.0676	23.907	23.793	23.7392	24.1031	22.6536	23.0171	22.893	23.4295	23.3717	23.5586	23.8386	23.5339	23.3061	23.7275	24.3735	23.9999	24.4074	23.7405	23.4622	23.9068	23.3268	22.933	23.0996	22.5988	23.0503	23.7319	24.0581	23.7752
Itgax	30.8679	31.0086	30.728	31.0794	30.3746	31.2283	31.1007	31.2647	28.8739	29.7424	29.8121	30.4466	30.9846	30.8354	30.9969	28.855	30.6949	30.72	30.7682	30.604	30.6189	29.4719	30.8482	31.2428	29.6126	29.158	29.0821	28.9298	30.07	29.6186	28.9984	29.7821
Individual probes run separately from the TaqMan array
Excluded due to nondetects
